# Supplementary material for: Deterministic Input, Noisy Mixed Modeling for Identifying Coexisting Condensation Rules in Cognitive Diagnostic Assessments
Source: J Intell. 2023 Mar 16;11(3):55. doi: 10.3390/jintelligence11030055 (PMC10056588; doi:10.3390/jintelligence11030055)
Supplement: Supplementary file 1 [file jintelligence-11-00055-s001.zip]

Archive with 1 entries (1 files):
- jintelligence-2127567-supplementary.pdf
